# Supplementary material for: Genome-Wide Analysis and Expression Profiling of the SUC and SWEET Gene Families of Sucrose Transporters in Oilseed Rape (Brassica napus L.)
Source: Front Plant Sci. 2016 Sep 28;7:1464. doi: 10.3389/fpls.2016.01464 (PMC5039336; doi:10.3389/fpls.2016.01464)
Supplement: Supplementary file 1 [file Table1.XLSX]

## Sheet: Sheet1
			Table S1 Primers of selected BnSUCs and BnSWEETs genes for qRT-PCR analysis
		Isoforms	Transcript name	At Orthologs		5'-3'	length (bp)	Tm (℃)	GC (%)	Product (bp)
		BnSUC1-1	BnaA02g15620D	AT1G71880	F	TCCTCTCCGTAAAATAATCTCCGTC	25	62.5	44	86	A
					R	AAGGTGTGAGGAGAGAGTGCTGTAG	25	61.2	52
		BnSUC1-2	BnaC02g20830D	AT1G71880	F	CTGGTATTAGACCTGGAGCG	20	55	55	103	A
					R	CTGCTTGAAACTATGGAGGC	20	55.1	50
		BnSUC1-3	BnaCnng07770D	AT1G71880	F	ACGCAGTCACCAGAGGAAGA	20	57.7	55	95	A
					R	GCCCACCCGAACTGTAAACC	20	61.6	60
		BnaSUC1-4	BnaA07g23350D	AT1G71880	F	GGTCCTCTCTCATCTGGCTCTG	22	60.3	59	198	B
					R	CGAGTCTGTCTCCCATTGTGTG	22	60.2	55
		BnSUC1-5	BnaC06g32880D	AT1G71880	F	ACCCAGGTGAAGAGAACACTAAGAC	25	60.2	48	158	A
					R	TCCCATCCAATCAGTATCAAACAAA	25	62.7	36
		BnaSUC1-6	BnaA07g29680D	AT1G71880	F	AACTACGGTGTGGAGAAGACTAAGA	25	58.8	44	159	B
					R	TCCCATCCAATCAGTAACGAACAAA	25	64.8	40
		BnaSUC1-7	BnaA03g52810D	AT1G71880	F	TGTTAGTATCACTGGGAGGAAGACC	25	60.9	48	141	B
					R	TATTTGAAGATGGTGGTGAAGGTAA	25	60.2	50
		BnaSUC1-8	BnaA03g01930D	AT1G71880	F	GTTCCCTTTTCTTCTGTTCG	20	54.2	45	137	B
					R	TCGCATTTATCATCAGTCCC	20	55.7	45
		BnSUC2-1	BnaA09g30430D	AT1G22710	F	GCGGCTCTCCGTAAGTTCATTT	22	62.7	50	106	A
					R	TTCCGAGTAGCAGCAGGTAAGG	22	61.4	54
		BnSUC2-2	BnaA07g10320D	AT1G22710	F	TTAGAAAAATCAAATCGGTGTC	22	54.5	32	81	A
					R	AAGGAGTCAGCAGAGATAGTTG	22	53.3	45
		BnSUC2-4	BnaC07g13570D	AT1G22710	F	TGCTGCTACTCGGAATCCAACATAA	25	65.2	44	172	A
					R	GAAAACAGCGACGGTGCCCAAA	22	68.9	54
		BnaSUC3-1	BnaC07g21980D	AT2G02860	F	TCTTCCTCTTCATCTGCGTAGTCTT	25	61.1	44	184	B
					R	CGTGCGATTTTCCAAGGGTCTG	22	66.4	55
		BnaSUC3-2	BnaA06g33960D	AT2G02860	F	TTCTCATTTGAAGGGTTCTGACGGT	25	65.3	44	166	B
					R	AAAAGCGTGAGTTATGCCAAGAGTC	25	63.5	44
		BnaSUC3-3	BnaA02g26600D	AT2G02860	F	ATGATAGCCCTGGGTCTGTATTAGT	25	60	44	147	B
					R	CTCTTCCCATCCAATCTGTGTCAAA	25	64.4	44
		BnaSUC3-4	BnaC08g09590D	AT2G02860	F	TCACGCCTTACATTCAGACCCTT	23	62.8	48	118	B
					R	TCTATCACTCCAAATACCAACACAA	25	58.7	36
		BnSUC3-5	BnaC02g34840D	AT2G02860	F	TAATGGAACTGCCAATGGGGTCAAT	25	67.6	44	169	A
					R	GAGCAAACTCTCACCCGTAGGATTC	25	64.7	52
		BnaSUC4-1	BnaC05g49240D	AT1G09960	F	GCCTAATCCTTCTCGTCCCGTGGTA	25	68.7	56	125	B
					R	AAGGAGTGAGGAGCGAGAGCTGGAG	25	68.6	60
		BnSUC4-3	BnaA09g57200D	AT1G09960	F	AGACGCCTCTCGCTTCATCACC	22	65.4	59	126	A
					R	TCCAGACGCTCCCAGGAAAATA	22	63.6	50
		BnSWEET9-1	BnaA03g18350D	AT2G39060	F	TCAACTTGCTTTTCTCTTTGGTCTT	25	61.2	36	175	B
					R	GGCATCTGTCTTCATTATTCCGTAG	25	61.6	44
		BnSWEET9-2	BnaC03g21870D	AT2G39060	F	ATGATTACCTGTCTCGCCGTCTT	23	62	48	169	A
					R	GCATAGCAATGAACTTGTCCTCG	23	61	48
		BnSWEET9-3	BnaC08g24820D	AT2G39060	F	GTTGAACTATTCGTCACGGTAACATTG	27	63.6	40.7	179	B
					R	ATAGGCTTGTGTCCTCATTATTCCG	25	63.1	44
		BnSWEET10-1	BnaA03g13530D	AT5G50790	F	GGGTTTCATCTTTGGAGTGCTT	22	60.1	45.5	168	B
					R	ATCTTCTCATCAATGGTTATGGTGT	25	58.9	36
		BnSWEET10-2	BnaA07g09540D	AT5G50790	F	ACCTTATCGGCAGTTATGTGGCT	23	62.1	47.8	162	B
					R	TTATGCGGTTATGGTGTCTTCAATG	25	63.3	40
		BnSWEET10-3	BnaCnng63490D	AT5G50790	F	AGAGGAAATCGTCTGAAGGGTATC	24	60.2	46	181	A
					R	TTCTTAGGCGCGTAGAGTAGGTAG	24	59.9	50
		BnSWEET11	all BnSWEET11 members	AT3G48740	F	TGGTCTAAAGATACTGTAAAACGCC	25	59.6	45	212	A
					R	GGAAGAGGACTGCTTGCCG	19	60.4	63
		BnSWEET11-2	BnaA06g16330D	AT3G48740	F	CTGCTAAGTTGCCGAAGGTG	20	58.6	55	180	B
					R	ATGTATCTGTTGCGGAAGAGGAC	23	60.1	47.8
		BnSWEET11-3	BnaC01g25700D	AT3G48740	F	TTCCTCCTCGTCACCATCAACTC	23	62.9	52.2	215	B
					R	AATCCGACACACATTCCTCCG	21	62	52.4
		BnSWEET12	all BnSWEET12 members	AT5G23660	F	CGATGCTTTGGCTCTACTACGCTAC	25	64.1	52	254	A
					R	TCCGACACAGATTCCTCCGATTAT	24	63.9	46
		BnSWEET13-1	BnaA10g06010D	AT5G50800	F	TCCACCGCTTGCTATTCACGA	21	63.9	52.4	121	B
					R	AAGTTGGTTTTGGTTCTCCACATCC	25	64.7	44
		BnSWEET13-2	BnaC09g27000D	AT5G50800	F	CGCCTGCTATTCCCGATGTTC	21	64.3	57	111	A
					R	GGTTTTGGTTCTCGTGATGCTTG	23	63.6	48
		BnSWEET14	all BnSWEET14 members	AT4G25010	F	CCTCTTCATCACCTACGCTAACAA	24	60.7	46	242	A
					R	GAGAAAAGGGCATAAACTCCACAC	24	61.4	46
		BnSWEET14-6	BnaC08g11940D	AT4G25010	F	AGAACAAAATACCATCATCAAGAAGC	26	60.6	34.6	108	B
					R	TCCTAACAAAAGTTGGCGAAAGA	23	61.2	39.1
		BnSWEET15	all BnSWEET15 members	AT5G13170	F	TTGTGATGAGTCCGTTAGGTTTG	23	59.5	44	132	A
					R	TTGACGCCTCCTCCTCTTTAGTA	23	60.3	48
		BnSWEET15-2	BnaA03g04230D	AT5G13170	F	ACGCCCTTCACCCTCTCTTTC	21	62.2	57.1	349	B
					R	CGTGGCACTTTCCATCTTCAA	21	61	47.6
		A:used for both tissues-specific and stresses response expression detection
		B:used for tissues-specific expression detection only
