# Supplementary material for: Genome-Wide Analysis and Expression Profiling of the SUC and SWEET Gene Families of Sucrose Transporters in Oilseed Rape (Brassica napus L.)
Source: Front Plant Sci. 2016 Sep 28;7:1464. doi: 10.3389/fpls.2016.01464 (PMC5039336; doi:10.3389/fpls.2016.01464)
Supplement: Supplementary file 2 [file Table2.XLSX]

## Sheet: Sheet1
Table S2: Numbers of elements responsive to stresses and hormones in the promoter regions of BnSUC genes.
Element	MBS	LTR	HSE	TC-rich repeat	ABRE	CGTCA motif	TCA-element	GARE-motif	Total
Function	Drought stress	low-temperature stress	Heat stress	Defense and stress	ABA response	MeJA response	SA responseness	gibberellin-responsive element
BnaSUC1-1	2	1	3	1	3	0	0	1	11
BnaSUC1-2	0	10	2	3	3	0	0	1	19
BnaSUC1-3	0	0	4	1	0	2	0	2	9
BnaSUC1-4	2	0	1	0	1	0	0	1	5
BnaSUC1-5	2	2	2	1	1	4	1	1	14
BnaSUC1-6	3	3	3	2	1	3	2	1	18
BnaSUC1-7	1	0	4	1	0	0	2	1	9
BnaSUC1-8	2	0	2	2	0	0	0	1	7
BnaSUC1-9	2	1	1	0	0	2	1	1	8
BnaSUC2-1	2	1	0	0	3	1	2	1	10
BnaSUC2-2	1	0	0	1	0	1	3	4	10
BnaSUC2-3	0	1	0	2	2	1	1	1	8
BnaSUC2-4	1	0	1	0	0	1	4	2	9
BnaSUC3-1	2	1	2	1	0	1	0	1	8
BnaSUC3-2	1	0	0	1	3	6	0	0	11
BnaSUC3-3	0	1	2	2	1	3	0	1	10
BnaSUC3-4	1	1	0	1	0	3	0	2	8
BnaSUC3-5	0	1	0	1	0	2	0	1	5
BnaSUC4-1	1	1	2	1	2	2	2	2	13
BnaSUC4-2	2	1	2	3	3	2	3	1	17
BnaSUC4-3	1	0	0	1	1	2	0	0	5
BnaSUC4-4	0	1	2	3	0	2	2	0	10
Total	26	26	33	28	24	38	23	26	224
