# Supplementary material for: Genome-Wide Analysis and Expression Profiling of the SUC and SWEET Gene Families of Sucrose Transporters in Oilseed Rape (Brassica napus L.)
Source: Front Plant Sci. 2016 Sep 28;7:1464. doi: 10.3389/fpls.2016.01464 (PMC5039336; doi:10.3389/fpls.2016.01464)
Supplement: Supplementary file 3 [file Table3.XLSX]

## Sheet: Sheet1
Table S3: Numbers of elements responsive to stresses and hormones in the promoter regions of BnSWEET genes.
Element	ABRE	CGTCA-motif	GARE-motif	HSE	MBS	TC-rich repeats	TCA-element	Total
Function	ABA response	MeJA response	Gibberellin response	Heat stress	Drought stress	Defense and stress	SA response
BnSWEET1-1	0	1	0	3	1	1	0	6
BnSWEET1-2	0	3	3	2	1	0	0	9
BnSWEET1-3	0	3	0	5	2	1	0	11
BnSWEET1-4	0	2	1	2	2	0	0	7
BnSWEET2-1	0	0	0	2	0	2	0	4
BnSWEET2-2	0	1	1	1	1	1	1	6
BnSWEET2-3	0	0	1	1	7	1	0	10
BnSWEET2-4	1	1	3	0	1	1	0	7
BnSWEET3-1	0	1	0	3	1	4	0	9
BnSWEET3-2	2	0	2	1	3	1	1	10
BnSWEET3-3	0	1	0	0	0	0	1	2
BnSWEET3-4	1	1	0	4	1	2	0	9
BnSWEET4-1	1	1	1	0	1	0	1	5
BnSWEET4-2	2	1	0	1	0	4	1	9
BnSWEET4-3	2	1	1	0	0	1	1	6
BnSWEET4-4	1	1	0	2	1	3	1	9
BnSWEET5-1	1	1	3	1	1	1	3	11
BnSWEET5-2	2	0	1	2	0	2	0	7
BnSWEET5-3	0	2	5	1	1	3	2	14
BnSWEET5-4	1	2	2	2	1	1	2	11
BnSWEET5-5	1	0	1	1	0	1	1	5
BnSWEET5-6	0	0	2	0	0	0	0	2
BnSWEET5-7	0	1	2	1	1	2	1	8
BnSWEET7-1	0	1	0	3	0	4	1	9
BnSWEET7-2	0	0	0	1	2	1	1	5
BnSWEET7-3	0	0	0	0	0	2	2	4
BnSWEET7-4	0	0	0	2	3	1	0	6
BnSWEET8-1	1	2	0	1	0	4	0	8
BnSWEET8-2	1	3	0	0	0	0	1	5
BnSWEET8-3	1	1	0	1	0	5	0	8
BnSWEET8-4	2	2	1	3	0	0	1	9
BnSWEET9-1	0	1	0	0	3	1	0	5
BnSWEET9-2	0	1	0	1	3	3	1	9
BnSWEET9-3	0	1	0	1	5	0	1	8
BnSWEET10-1	0	1	0	2	2	2	0	7
BnSWEET10-2	5	0	1	1	1	0	3	11
BnSWEET10-3	0	1	0	2	2	2	0	7
BnSWEET11-1	1	2	0	4	0	1	1	9
BnSWEET11-2	1	1	1	2	0	1	0	6
BnSWEET11-3	2	2	0	3	0	1	0	8
BnSWEET11-4	2	2	0	3	0	1	0	8
BnSWEET11-5	2	1	0	3	0	1	0	7
BnSWEET12-1	1	1	0	1	2	0	1	6
BnSWEET12-2	5	0	1	0	2	3	0	11
BnSWEET12-3	0	0	0	0	0	0	0	0
BnSWEET12-4	0	0	1	0	3	2	0	6
BnSWEET12-5	1	0	0	2	1	0	0	4
BnSWEET13-1	0	0	0	1	1	1	2	5
BnSWEET13-2	0	1	0	0	1	1	0	3
BnSWEET14-1	2	2	0	0	2	0	2	8
BnSWEET14-2	2	1	1	0	2	1	2	9
BnSWEET14-3	4	0	1	1	1	2	1	10
BnSWEET14-4	2	1	1	0	5	1	1	11
BnSWEET14-5	2	1	0	0	1	1	2	7
BnSWEET14-6	1	1	1	2	1	0	0	6
BnSWEET15-1	1	1	1	1	0	2	4	10
BnSWEET15-2	0	3	0	2	0	4	2	11
BnSWEET15-3	1	2	1	0	2	5	3	14
BnSWEET15-4	1	1	1	0	0	2	3	8
BnSWEET15-5	0	3	1	2	0	3	2	11
BnSWEET15-6	0	0	0	0	1	4	2	7
BnSWEET16-1	1	1	0	1	1	2	2	8
BnSWEET16-2	0	2	0	1	1	2	0	6
BnSWEET16-3	0	0	0	0	0	0	0	0
BnSWEET16-4	0	1	0	0	2	0	1	4
BnSWEET17-1	0	2	0	2	0	2	2	8
BnSWEET17-2	1	1	0	3	2	3	1	11
BnSWEET17-3	0	2	0	3	2	0	0	7
Total	58	73	42	90	80	103	61	507
